# Supplementary material for: Cell Wall Remodeling and pH Stress Coordinately Regulate Monascus Pigment Biosynthesis Through Transcriptional Reprogramming
Source: Foods. 2025 Oct 23;14(21):3602. doi: 10.3390/foods14213602 (PMC12607504; doi:10.3390/foods14213602)
Supplement: Supplementary file 1 [file foods-14-03602-s001.zip]

Archive with 1 entries (1 files):
- foods-3893669-supplementary.pdf
